# Supplementary material for: Estrogen-Like Effect of Mitotane Explained by Its Agonist Activity on Estrogen Receptor-α
Source: Biomedicines. 2021 Jun 16;9(6):681. doi: 10.3390/biomedicines9060681 (PMC8235434; doi:10.3390/biomedicines9060681)
Supplement: Supplementary file 1 [file biomedicines-09-00681-s001.zip]

Archive with 1 entries (1 files):
- biomedicines-1259771-supplementary.pdf
